# Supplementary material for: Liming-Induced Nitrous Oxide Emissions from Acidic Soils Dominated by Stimulative Nitrification
Source: Biology (Basel). 2025 Aug 22;14(9):1110. doi: 10.3390/biology14091110 (PMC12467990; doi:10.3390/biology14091110)
Supplement: Supplementary file 1 [file biology-14-01110-s001.zip]

Archive with 1 entries (1 files):
- biology-3800849-supplementary.pdf
